# Supplementary material for: Gradient Rotating Magnetic Fields Impairing F-Actin-Related Gene CCDC150 to Inhibit Triple-Negative Breast Cancer Metastasis by Inactivating TGF-β1/SMAD3 Signaling Pathway
Source: Research (Wash D C). 2024 Feb 28;7:0320. doi: 10.34133/research.0320 (PMC10900498; doi:10.34133/research.0320)
Supplement: Supplementary 1 — Figs. S1 to S15 Tables S1 and S2 [file research.0320.f1.zip]

Archive with 16 entries (16 files):
- Figure S1.png
- Figure S10.png
- Figure S11.png
- Figure S12.png
- Figure S13.png
- Figure S14.png
- Figure S15.png
- Figure S2.png
- Figure S3.png
- Figure S4.png
- Figure S5.png
- Figure S6.png
- Figure S7.png
- Figure S8.png
- Figure S9.png
- Supplementary Data.pdf
